# Supplementary material for: Best Practicable Aggregation of Species: a step forward for species surrogacy in environmental assessment and monitoring
Source: Ecol Evol. 2013 Sep 11;3(11):3780–93. doi: 10.1002/ece3.715 (PMC3810874; doi:10.1002/ece3.715)
Supplement: Supplementary file 1 [file ece30003-3780-SD1.csv]

Species	Genus	Family	Order	Class	Phylum	LunaB N 1a	LunaB N 1b	LunaB N 1c	LunaB N 2a	LunaB N 2b	LunaB N 2c	LunaB N 3a	LunaB N 3b	LunaB N 3c	LunaB N 4a	LunaB N 4b	LunaB N 4c	LunaB N 5a	LunaB N 5b	LunaB N 5c	LunaB M 1a	LunaB M 1b	LunaB M 1c	LunaB M 2a	LunaB M 2b	LunaB M 2c	LunaB M 3a	LunaB M 3b	LunaB M 3c	LunaB M 4a	LunaB M 4b	LunaB M 4c	LunaB M 5a	LunaB M 5b	LunaB M 5c	LunaB F 1a	LunaB F 1b	LunaB F 1c	LunaB F 2a	LunaB F 2b	LunaB F 2c	LunaB F 3a	LunaB F 3b	LunaB F 3c	LunaB F 4a	LunaB F 4b	LunaB F 4c	LunaB F 5a	LunaB F 5b
Cocculina ionica Nordsieck F.,1973	Cocculina	COCCULINIDAE	COCCULINIFORMIA	GASTROPODA	MOLLUSCA	0	0	0	0	0	0	0	0	0	0	0	0	0	0	0	0	0	0	0	0	0	0	0	0	0	0	0	0	0	0	0	0	0	0	0	0	0	0	0	0	0	0	0	0
Lepetella laterocompressa (De Rayneval & Ponzi,1854)	Lepetella	LEPETELLIDAE	COCCULINIFORMIA	GASTROPODA	MOLLUSCA	0	0	0	0	1	0	0	0	0	0	0	0	0	0	0	0	0	0	0	0	0	0	0	0	0	0	0	0	0	0	0	0	0	0	0	0	1	0	0	3	0	0	0	0
Anatoma crispata Fleming,1828	Anatoma	SCISSURELLIDAE	VETIGASTROPODA	GASTROPODA	MOLLUSCA	0	0	0	0	0	0	0	0	0	0	0	0	0	0	0	0	0	0	0	0	0	0	0	0	0	0	0	0	0	0	0	0	0	0	0	0	0	1	0	2	0	0	0	0
Clelandella miliaris (Brocchi,1814)	Clelandella	TROCHIDAE	VETIGASTROPODA	GASTROPODA	MOLLUSCA	0	0	0	0	1	0	0	0	0	0	0	0	0	0	0	0	0	0	0	0	0	0	0	0	0	0	0	0	0	0	0	0	0	0	0	0	0	0	0	3	0	2	1	0
Calliostoma (Ampullotrochus) granulatum (Von Born,1778)	Calliostoma	TROCHIDAE	VETIGASTROPODA	GASTROPODA	MOLLUSCA	0	0	0	0	0	0	0	0	0	0	0	0	0	0	0	0	0	0	0	0	0	0	0	0	0	0	0	0	0	0	0	0	0	0	0	0	0	0	0	1	0	0	1	0
Alvania (Alvania) beani (Hanley in Thorpe,1844)	Alvania	RISSOIDAE	CAENOGASTROPODA	GASTROPODA	MOLLUSCA	0	0	0	0	1	0	0	0	0	0	0	0	0	0	0	0	0	0	0	0	0	0	0	0	0	0	0	0	0	0	0	0	0	0	0	0	0	0	0	0	0	0	0	0
Alvania (Alvania) cimicoides (Forbes,1844)	Alvania	RISSOIDAE	CAENOGASTROPODA	GASTROPODA	MOLLUSCA	0	0	0	0	1	0	0	0	0	0	0	0	0	0	0	0	0	0	0	0	0	0	0	0	0	0	0	0	0	0	0	0	0	0	0	0	0	1	0	0	0	2	0	0
Alvania (Alvania) punctura (Montagu,1803)	Alvania	RISSOIDAE	CAENOGASTROPODA	GASTROPODA	MOLLUSCA	1	0	0	2	10	0	1	0	0	0	0	0	0	0	0	0	0	0	0	0	0	0	0	0	0	0	0	0	0	0	0	2	0	0	0	0	2	1	0	5	0	0	1	1
Alvania (Alvania) testae (Aradas & Maggiore,1844)	Alvania	RISSOIDAE	CAENOGASTROPODA	GASTROPODA	MOLLUSCA	3	3	0	9	4	0	2	1	0	0	0	0	1	0	3	0	2	0	3	0	5	2	2	6	0	0	0	1	0	1	0	3	0	0	0	0	2	1	0	3	0	2	0	0
Obtusella intersecta (Wood S.W.,1857)	Obtusella	RISSOIDAE	CAENOGASTROPODA	GASTROPODA	MOLLUSCA	0	0	0	0	0	0	0	0	0	0	0	0	0	0	0	0	1	0	0	0	0	0	0	0	0	0	0	0	0	0	0	0	0	0	0	0	0	0	0	2	0	0	0	0
Obtusella macilenta (Monterosato,1880)	Obtusella	RISSOIDAE	CAENOGASTROPODA	GASTROPODA	MOLLUSCA	0	0	0	0	1	0	0	0	0	0	0	0	0	0	0	0	0	0	0	0	0	0	0	0	0	0	0	0	0	0	0	0	0	0	0	0	0	0	0	0	0	0	0	0
Pusillina inconspicua (Alder,1844)	Pusillina	RISSOIDAE	CAENOGASTROPODA	GASTROPODA	MOLLUSCA	0	0	0	2	7	0	0	0	0	0	0	0	0	0	0	0	0	0	0	0	0	0	0	0	0	0	0	0	0	0	0	2	1	0	0	0	1	0	0	3	0	1	1	0
Hyala vitrea (Montagu,1803)	Hyala	IRAVADIIDAE	CAENOGASTROPODA	GASTROPODA	MOLLUSCA	0	0	0	0	2	0	0	0	0	0	0	0	0	0	1	0	0	2	1	0	0	0	0	0	0	0	0	0	0	0	0	0	0	0	0	0	0	0	0	0	0	1	0	0
Bittium latreilli (Payraudeau,1826)	Bittium	CERITHIIDAE	CAENOGASTROPODA	GASTROPODA	MOLLUSCA	0	0	0	0	62	0	0	0	0	0	0	0	0	0	0	0	0	0	0	0	0	0	0	0	0	0	0	0	0	0	0	0	0	0	0	0	0	2	0	0	0	0	0	0
Bittium latreilli (Payraudeau,1826) JUVENILE	Bittium	CERITHIIDAE	CAENOGASTROPODA	GASTROPODA	MOLLUSCA	0	0	0	0	60	0	0	0	0	0	0	0	0	0	0	0	0	0	0	0	0	0	0	0	0	0	0	0	0	0	0	0	0	0	0	0	0	0	0	0	0	0	0	0
Bittium reticulatum (Da Costa,1778)	Bittium	CERITHIIDAE	CAENOGASTROPODA	GASTROPODA	MOLLUSCA	0	0	0	0	2	0	0	0	0	0	0	0	0	0	0	0	0	0	0	0	0	0	0	0	0	0	0	0	0	0	0	0	0	0	0	0	0	0	0	0	0	0	0	0
Cerithidium submamillatum (De Rayneval & Ponzi,1854)	Cerithidium	CERITHIIDAE	CAENOGASTROPODA	GASTROPODA	MOLLUSCA	1	0	0	0	0	0	0	0	0	0	0	0	0	0	0	0	0	0	0	0	0	0	0	0	0	0	0	0	0	0	0	0	0	0	0	0	2	0	0	3	0	2	0	0
Turritella communis Risso,1826	Turritella	TURRITELLIDAE	CAENOGASTROPODA	GASTROPODA	MOLLUSCA	0	0	0	0	0	0	0	1	0	0	0	0	0	0	0	0	0	0	0	0	1	0	1	6	0	0	0	0	0	0	0	0	0	0	0	0	0	0	0	0	0	0	0	0
Turritella turbona Monterosato,1877	Turritella	TURRITELLIDAE	CAENOGASTROPODA	GASTROPODA	MOLLUSCA	0	0	0	0	0	0	0	0	0	0	0	0	0	0	0	0	0	0	0	0	0	0	0	0	0	0	0	0	0	0	0	0	0	0	0	0	1	0	0	0	0	0	0	0
Calyptraea chinensis (Linnaeus,1758)	Calyptraea	CALYPTRAEIDAE	CAENOGASTROPODA	GASTROPODA	MOLLUSCA	0	0	0	0	0	0	0	0	0	0	0	0	0	0	0	0	0	0	0	0	0	0	0	0	0	0	0	0	0	0	0	0	0	0	0	0	0	0	0	0	1	0	0	0
Capulus ungaricus (Linnaeus,1758)	Capulus	CAPULIDAE	CAENOGASTROPODA	GASTROPODA	MOLLUSCA	0	0	0	0	0	0	0	0	0	0	0	0	0	0	0	0	0	0	0	0	0	0	0	0	0	0	0	0	0	0	0	0	0	0	0	0	0	1	0	2	0	0	0	0
Luria lurida (Linnaeus,1758) JUVENILE	Luria	CYPRAEIDAE	CAENOGASTROPODA	GASTROPODA	MOLLUSCA	0	0	0	0	1	0	0	0	0	0	0	0	0	0	0	0	0	0	0	0	0	0	0	0	0	0	0	0	0	0	0	0	0	0	0	0	0	0	0	0	0	0	0	0
Erato voluta (Montagu,1803)	Erato	ERATOIDAE	CAENOGASTROPODA	GASTROPODA	MOLLUSCA	0	0	0	0	0	0	0	0	0	0	0	0	0	0	0	0	0	0	0	0	0	0	0	0	0	0	0	0	0	0	0	0	0	0	0	0	0	0	0	0	0	0	1	0
Euspira macilenta (Philippi,1844)	Euspira	NATICIDAE	CAENOGASTROPODA	GASTROPODA	MOLLUSCA	0	0	0	0	0	0	0	0	0	0	0	0	0	0	0	0	0	0	0	0	0	0	0	0	0	0	0	0	1	0	0	0	0	0	0	0	0	0	0	0	0	0	0	0
Euspira pulchella (Risso,1826)	Euspira	NATICIDAE	CAENOGASTROPODA	GASTROPODA	MOLLUSCA	0	0	0	0	0	0	0	0	0	0	0	0	0	0	0	0	0	0	0	0	0	0	0	0	0	0	0	0	0	0	0	0	0	0	0	0	0	0	0	0	0	0	1	2
Tectonatica filosa (Philippi,1845)	Tectonatica	NATICIDAE	CAENOGASTROPODA	GASTROPODA	MOLLUSCA	0	0	0	0	0	0	0	0	0	0	0	0	0	0	0	0	0	0	0	0	0	0	0	0	0	0	0	0	0	0	0	0	0	0	0	0	0	0	0	0	0	0	0	0
Cerithiopsis tubercularis (Montagu,1803)	Cerithiopsis	CERITHIOPSIDAE	CAENOGASTROPODA	GASTROPODA	MOLLUSCA	0	0	0	0	0	0	0	0	0	0	0	0	0	0	0	0	0	0	0	0	0	0	0	0	0	0	0	0	0	0	0	0	0	0	0	0	0	1	0	0	0	0	0	0
Monophorus erythrosoma (Bouchet & Guillemot,1978)	Monophorus	TRIPHORIDAE	CAENOGASTROPODA	GASTROPODA	MOLLUSCA	0	0	0	0	1	0	0	0	0	0	0	0	0	0	0	0	0	0	0	0	0	0	0	0	0	0	0	0	0	0	0	0	0	0	0	0	0	0	0	0	0	0	0	0
Similiphora similior (Bouchet & Guillemot,1978)	Similiphora	TRIPHORIDAE	CAENOGASTROPODA	GASTROPODA	MOLLUSCA	0	0	0	0	2	0	0	0	0	0	0	0	0	0	0	0	0	0	0	0	0	0	0	0	0	0	0	0	0	0	0	0	0	0	0	0	0	0	0	0	0	0	0	0
Epitonium aculeatum (Allan,1818)	Epitonium	EPITONIIDAE	CAENOGASTROPODA	GASTROPODA	MOLLUSCA	0	0	0	0	0	0	0	0	0	0	0	0	0	0	1	0	0	0	0	0	0	0	0	0	0	0	0	1	0	0	0	0	0	0	0	0	0	1	0	0	0	1	0	0
Epitonium clathratulum (Kanmacher,1798)	Epitonium	EPITONIIDAE	CAENOGASTROPODA	GASTROPODA	MOLLUSCA	0	0	0	0	2	0	0	0	0	0	0	0	0	0	1	0	0	0	0	0	0	0	0	0	0	0	0	0	0	0	0	0	0	0	0	0	0	0	0	0	0	0	0	0
Epitonium commune (Lamarck,1822)	Epitonium	EPITONIIDAE	CAENOGASTROPODA	GASTROPODA	MOLLUSCA	0	0	0	0	0	0	0	0	0	0	0	0	1	0	1	0	0	0	0	0	0	0	0	0	0	0	0	0	0	0	0	0	0	0	0	0	0	0	0	0	0	0	0	0
Epitonium pulchellum (Bivona Ant.,1832)	Epitonium	EPITONIIDAE	CAENOGASTROPODA	GASTROPODA	MOLLUSCA	0	0	0	1	0	0	0	0	0	0	0	0	0	0	0	0	0	0	0	0	0	0	0	0	0	0	0	0	0	0	0	0	0	0	0	0	0	0	0	0	0	0	0	0
Epitonium tiberii (De Boury,1890)	Epitonium	EPITONIIDAE	CAENOGASTROPODA	GASTROPODA	MOLLUSCA	0	0	0	0	2	0	0	0	0	0	0	0	0	0	0	0	0	0	0	0	0	0	0	0	0	0	0	0	0	0	0	0	0	0	0	0	0	0	0	1	0	0	0	0
Eulima glabra (Da Costa,1778)	Eulima	EULIMIDAE	CAENOGASTROPODA	GASTROPODA	MOLLUSCA	0	0	0	0	0	0	0	1	0	0	0	0	0	0	0	0	0	0	0	0	0	0	0	0	0	0	0	0	0	0	0	0	0	0	0	0	0	0	0	0	0	0	0	0
Melanella frielei (Jordan,1895)	Melanella	EULIMIDAE	CAENOGASTROPODA	GASTROPODA	MOLLUSCA	0	0	0	0	0	0	0	0	0	0	0	0	0	0	0	0	0	0	0	0	0	0	0	0	0	0	0	0	0	0	0	0	0	0	0	0	0	0	0	0	0	0	0	0
Melanella spiridioni (Dautzenberg & Fischer H.,1896)	Melanella	EULIMIDAE	CAENOGASTROPODA	GASTROPODA	MOLLUSCA	0	0	0	0	0	0	0	0	0	0	0	0	0	0	0	0	0	0	0	0	0	0	0	0	0	0	0	0	0	0	0	0	0	0	0	0	1	0	0	0	0	0	0	0
Sticteulima jeffreysiana (Brusina,1869)	Sticteulima	EULIMIDAE	CAENOGASTROPODA	GASTROPODA	MOLLUSCA	0	0	0	0	1	0	0	0	0	0	0	0	0	0	0	0	0	0	0	0	0	0	0	0	0	0	0	0	0	0	0	0	0	0	0	0	0	0	0	0	0	0	0	0
Vitreolina perminima (Jeffreys,1883)	Vitreolina	EULIMIDAE	CAENOGASTROPODA	GASTROPODA	MOLLUSCA	0	0	0	0	1	0	0	0	0	0	0	0	0	0	0	0	0	0	0	0	0	0	0	0	0	0	0	0	0	0	0	0	0	0	0	0	0	0	0	0	0	0	0	0
Typhinellus sowerbyi (Broderip,1833)	Typhinellus	MURICIDAE	NEOGASTROPODA	GASTROPODA	MOLLUSCA	0	0	0	0	0	0	0	0	0	0	0	0	0	1	0	0	0	0	0	0	0	0	0	0	0	0	0	0	0	0	0	0	0	0	0	0	0	0	0	0	0	0	0	0
Trophon muricatus (Montagu,1803)	Trophon	MURICIDAE	NEOGASTROPODA	GASTROPODA	MOLLUSCA	0	1	0	0	0	0	0	0	0	0	0	0	0	2	3	0	0	0	0	0	0	0	0	0	0	0	0	1	0	0	1	1	0	0	0	0	2	2	0	2	0	3	2	0
Nassarius (Hima) incrassatus (Stroem,1768)	Nassarius	NASSARIIDAE	NEOGASTROPODA	GASTROPODA	MOLLUSCA	0	0	0	0	2	0	0	0	0	0	0	0	0	0	0	0	0	0	0	0	0	0	0	0	0	0	0	0	0	0	0	0	0	0	0	0	0	0	0	0	0	0	0	0
Nassarius (Hima) pygmaeus (Lamarck,1822)	Nassarius	NASSARIIDAE	NEOGASTROPODA	GASTROPODA	MOLLUSCA	0	0	0	0	1	0	0	0	0	0	0	0	0	0	0	0	0	0	0	0	0	0	0	0	0	0	0	0	0	0	0	0	0	0	0	0	0	0	0	0	0	0	0	0
Nassarius (Uzita) lima (Dillwin,1817)	Nassarius	NASSARIIDAE	NEOGASTROPODA	GASTROPODA	MOLLUSCA	0	0	0	0	0	0	0	0	0	0	0	0	0	0	0	0	0	0	0	0	0	0	0	0	0	0	0	0	0	0	0	2	0	0	0	0	0	1	0	0	0	0	0	0
Fusinus (Fusinus) pulchellus (Philippi,1844)	Fusinus	FASCIOLARIIDAE	NEOGASTROPODA	GASTROPODA	MOLLUSCA	0	0	0	0	0	0	0	0	0	0	0	0	0	0	0	0	0	0	0	0	0	0	0	0	0	0	0	0	0	0	0	0	0	0	0	0	0	0	0	0	0	0	0	0
Crassopleura incrassata (Dujardin,1837)	Crassopleura	DRILLIIDAE	NEOGASTROPODA	GASTROPODA	MOLLUSCA	0	0	0	0	0	0	0	0	0	0	0	0	0	0	0	0	0	0	0	0	0	0	0	0	0	0	0	0	0	0	0	0	0	0	0	0	0	0	0	1	0	0	0	1
Comarmondia gracilis (Montagu,1803)	Comarmondia	CONIDAE	NEOGASTROPODA	GASTROPODA	MOLLUSCA	0	0	0	0	0	0	0	0	0	0	0	0	0	0	0	0	0	0	0	0	0	0	0	0	0	0	0	0	0	0	0	0	0	0	0	0	0	0	0	0	0	0	0	0
Drilliola emendata (Monterosato,1872)	Drilliola	CONIDAE	NEOGASTROPODA	GASTROPODA	MOLLUSCA	0	1	0	0	0	0	0	0	0	0	0	0	0	0	0	0	0	0	0	0	0	0	0	0	0	0	0	0	0	0	0	0	0	0	0	0	0	0	0	0	0	0	0	0
Microdrillia loprestiana (Calcara,1841)	Microdrillia	CONIDAE	NEOGASTROPODA	GASTROPODA	MOLLUSCA	0	0	0	0	0	0	0	0	0	0	0	0	1	0	0	0	1	0	0	0	0	0	0	0	0	0	0	1	0	0	0	1	0	0	0	0	1	0	0	3	0	0	0	0
Mangelia costata (Donovan,1804)	Mangelia	CONIDAE	NEOGASTROPODA	GASTROPODA	MOLLUSCA	0	0	0	1	0	0	0	0	0	0	0	0	0	0	0	0	0	0	0	0	1	0	0	0	0	0	0	0	0	0	0	0	0	1	0	0	0	1	0	0	0	3	2	0
Mangelia costulata (Blainville,1829)	Mangelia	CONIDAE	NEOGASTROPODA	GASTROPODA	MOLLUSCA	0	0	0	0	1	0	0	0	0	0	0	0	0	0	1	0	0	0	0	0	0	0	0	0	0	0	0	1	0	0	0	0	0	0	0	0	0	0	0	3	0	0	0	0
Mangelia nuperrima (Tiberi,1855)	Mangelia	CONIDAE	NEOGASTROPODA	GASTROPODA	MOLLUSCA	0	0	0	0	0	0	0	0	0	0	0	0	0	0	0	0	0	0	0	0	0	0	0	0	0	0	0	0	0	0	0	0	0	0	0	0	0	0	0	0	0	0	0	0
Bela brachystoma (Philippi,1844)	Bela	CONIDAE	NEOGASTROPODA	GASTROPODA	MOLLUSCA	1	0	0	0	0	0	0	0	0	0	0	0	0	0	0	0	0	0	0	0	0	0	0	0	0	0	0	0	0	0	0	0	0	0	0	0	1	1	0	1	0	0	0	0
Bela menkhorsti Van Aartsen,1988	Bela	CONIDAE	NEOGASTROPODA	GASTROPODA	MOLLUSCA	0	0	0	0	0	0	0	0	0	0	0	0	0	0	0	0	0	0	0	0	0	0	0	0	0	0	0	0	0	0	0	0	0	0	0	0	0	0	0	0	0	0	0	0
Raphitoma aequalis (Jeffreys,1867)	Raphitoma	CONIDAE	NEOGASTROPODA	GASTROPODA	MOLLUSCA	0	0	0	0	0	0	0	0	0	0	0	0	0	0	0	0	0	0	0	0	0	0	0	0	0	0	0	0	0	0	0	0	0	0	0	0	0	0	0	0	0	0	0	0
Raphitoma echinata (Brocchi,1814)	Raphitoma	CONIDAE	NEOGASTROPODA	GASTROPODA	MOLLUSCA	0	0	0	0	0	0	0	0	0	0	0	0	0	0	0	0	0	0	0	0	0	0	0	0	0	0	0	0	0	0	0	0	0	0	0	0	1	0	0	0	0	0	1	0
Raphitoma linearis (Montagu,1803)	Raphitoma	CONIDAE	NEOGASTROPODA	GASTROPODA	MOLLUSCA	0	0	0	0	1	0	0	0	0	0	0	0	0	0	0	0	0	0	0	0	0	0	0	0	0	0	0	0	0	0	0	0	0	0	0	0	0	0	0	0	0	0	0	0
Teretia teres (Reeve,1844)	Teretia	CONIDAE	NEOGASTROPODA	GASTROPODA	MOLLUSCA	0	0	0	0	0	0	0	0	0	0	0	0	0	0	0	0	0	0	0	0	0	0	0	0	0	0	0	0	0	0	0	0	0	0	0	0	1	0	0	0	0	1	0	0
Discotectonica discus (Philippi,1844)	Discotectonica	ARCHITECTONICIDAE	HETEROSTROPHA	GASTROPODA	MOLLUSCA	0	0	0	0	0	0	0	0	0	0	0	0	0	0	0	0	0	0	0	0	0	0	0	0	0	0	0	0	0	0	0	0	0	0	0	0	0	0	0	0	0	1	0	0
Heliacus (Grandeliacus) subvariegatus (D'Orbigny,1852)	Heliacus	ARCHITECTONICIDAE	HETEROSTROPHA	GASTROPODA	MOLLUSCA	0	0	0	0	0	0	0	0	0	0	0	0	0	0	0	0	0	0	0	0	0	0	0	0	0	0	0	0	0	0	0	0	0	0	0	0	0	0	0	1	0	0	0	0
Pseudotorinia architae (Costa O.G.,1841)	Pseudotorinia	ARCHITECTONICIDAE	HETEROSTROPHA	GASTROPODA	MOLLUSCA	0	1	0	0	0	0	0	0	0	1	1	0	0	2	1	0	0	0	0	0	0	0	0	0	0	0	0	0	0	0	0	0	0	0	0	0	0	0	0	0	0	0	0	0
Clathrella clathrata (Philippi,1844)	Clathrella	PYRAMIDELLIDAE	HETEROSTROPHA	GASTROPODA	MOLLUSCA	0	0	0	2	7	0	0	0	0	0	0	0	0	0	0	0	0	0	0	0	0	0	0	0	0	0	0	0	0	0	0	0	0	0	0	0	0	0	0	0	0	0	0	0
Eulimella laevis (Blainville,1827)	Eulimella	PYRAMIDELLIDAE	HETEROSTROPHA	GASTROPODA	MOLLUSCA	0	0	0	0	0	0	0	0	0	0	0	0	0	0	0	0	0	0	0	0	0	0	0	0	0	0	0	2	0	0	0	0	0	0	0	0	0	0	0	0	0	0	0	0
Eulimella scillae (Scacchi,1835)	Eulimella	PYRAMIDELLIDAE	HETEROSTROPHA	GASTROPODA	MOLLUSCA	0	0	0	0	0	0	0	0	0	0	0	0	0	0	0	0	0	0	1	0	0	0	0	0	0	0	0	0	0	0	0	1	0	0	0	0	0	0	0	2	0	0	0	0
Eulimella unifasciata (Forbes,1844)	Eulimella	PYRAMIDELLIDAE	HETEROSTROPHA	GASTROPODA	MOLLUSCA	0	0	0	0	0	0	0	0	0	0	0	0	0	0	0	0	0	0	0	0	0	0	0	0	0	0	0	0	0	0	0	0	0	0	0	0	0	0	0	0	0	1	0	0
Eulimella ventricosa (Forbes,1844)	Eulimella	PYRAMIDELLIDAE	HETEROSTROPHA	GASTROPODA	MOLLUSCA	0	0	0	0	0	0	0	0	0	0	0	0	0	0	0	0	0	0	0	0	0	0	0	0	0	0	0	0	0	0	0	1	0	0	0	0	0	0	0	0	0	0	0	0
Odostomia (Odostomia) acuta Jeffreys,1848	Odostomia	PYRAMIDELLIDAE	HETEROSTROPHA	GASTROPODA	MOLLUSCA	0	0	0	0	0	0	0	0	0	0	0	0	0	0	1	0	0	0	0	0	0	0	0	0	0	0	0	0	0	0	0	0	0	0	0	0	0	0	0	0	0	0	0	0
Odostomia (Odostomia) lukisii Jeffreys,1859	Odostomia	PYRAMIDELLIDAE	HETEROSTROPHA	GASTROPODA	MOLLUSCA	0	0	0	0	3	0	0	0	0	0	0	0	0	0	0	0	0	0	0	0	0	0	0	0	0	0	0	0	0	0	0	0	0	0	0	0	0	0	0	0	0	0	0	0
Odostomia (Odostomia) plicata (Montagu,1803)	Odostomia	PYRAMIDELLIDAE	HETEROSTROPHA	GASTROPODA	MOLLUSCA	0	0	0	0	1	0	0	0	0	0	0	0	0	0	0	0	0	0	0	0	0	0	0	0	0	0	0	0	0	0	0	0	0	0	0	0	0	0	0	0	0	0	0	0
Odostomia (Auristomia) erjaveciana Brusina,1869	Odostomia	PYRAMIDELLIDAE	HETEROSTROPHA	GASTROPODA	MOLLUSCA	0	0	0	0	0	0	0	0	0	0	0	0	0	0	1	0	0	0	0	0	0	0	0	0	0	0	0	0	0	0	0	0	0	0	0	0	0	0	0	0	0	0	0	0
Odostomia (Megastomia) conoidea (Brocchi,1814)	Odostomia	PYRAMIDELLIDAE	HETEROSTROPHA	GASTROPODA	MOLLUSCA	0	0	0	1	0	0	0	0	0	0	0	0	0	1	0	0	1	0	2	0	3	0	1	0	0	0	0	0	0	0	0	0	0	0	0	0	0	1	0	2	0	1	0	0
Odostomia (Megastomia) conspicua Alder,1850	Odostomia	PYRAMIDELLIDAE	HETEROSTROPHA	GASTROPODA	MOLLUSCA	0	0	0	0	0	0	0	0	0	0	0	0	0	0	0	0	0	0	0	0	0	0	0	0	0	0	0	0	0	0	0	0	0	0	0	0	0	0	0	1	0	0	0	0
Chrysallida interstincta (Adams J.,1797)	Chrysallida	PYRAMIDELLIDAE	HETEROSTROPHA	GASTROPODA	MOLLUSCA	0	0	0	0	0	0	0	0	0	0	0	0	0	0	0	0	0	0	0	0	0	0	0	0	0	0	0	0	0	0	0	0	0	0	0	0	0	0	0	0	0	0	0	0
Chrysallida terebellum (Philippi,1844)	Chrysallida	PYRAMIDELLIDAE	HETEROSTROPHA	GASTROPODA	MOLLUSCA	0	0	0	0	2	0	0	0	0	0	0	0	0	0	1	0	0	0	0	0	0	0	0	0	0	0	0	0	0	0	0	0	0	0	0	0	0	0	0	0	0	0	0	0
Odostomella doliolum (Philippi,1844)	Odostomella	PYRAMIDELLIDAE	HETEROSTROPHA	GASTROPODA	MOLLUSCA	0	0	0	0	1	0	0	0	0	0	0	0	0	0	0	0	0	0	0	0	0	0	0	0	0	0	0	0	0	0	0	0	0	0	0	0	0	0	0	0	0	0	0	0
Ondina warreni (Thompson,1845)	Ondina	PYRAMIDELLIDAE	HETEROSTROPHA	GASTROPODA	MOLLUSCA	1	0	0	0	0	0	0	0	0	0	0	0	0	0	0	0	0	0	0	0	0	0	0	0	0	0	0	0	0	0	0	0	0	0	0	0	0	0	0	0	0	0	0	0
Turbonilla jeffreysi (Jeffreys,1848)	Turbonilla	PYRAMIDELLIDAE	HETEROSTROPHA	GASTROPODA	MOLLUSCA	0	0	0	0	2	0	0	0	0	0	0	0	0	0	0	0	0	0	0	0	0	0	0	0	0	0	0	0	0	0	0	0	0	0	0	0	0	0	0	0	0	0	0	0
Turbonilla sinuosa (Jeffreys,1884)	Turbonilla	PYRAMIDELLIDAE	HETEROSTROPHA	GASTROPODA	MOLLUSCA	0	0	0	0	1	0	0	0	0	0	0	0	0	0	0	0	0	0	0	0	0	0	0	0	0	0	0	0	0	0	0	0	0	0	0	0	0	0	0	0	0	0	0	0
Acteon tornatilis (Linnaeus,1758)	Acteon	ACTEONIDAE	CEPHALASPIDEA	GASTROPODA	MOLLUSCA	0	0	0	1	0	0	0	0	0	1	0	0	0	0	0	0	0	0	0	0	0	0	0	1	0	0	0	0	0	0	0	1	0	0	0	0	0	0	0	1	0	2	0	0
Ringicula auriculata (Maeusnard de la Groye,1811)	Ringicula	RINGICULIDAE	CEPHALASPIDEA	GASTROPODA	MOLLUSCA	0	0	0	0	0	0	0	0	0	0	0	0	1	0	0	0	0	0	0	0	0	0	0	0	0	0	0	0	0	0	0	0	0	0	0	0	0	0	0	0	0	0	0	0
Cylichna crossei B.D.D,1886	Cylichna	CYLICHNIDAE	CEPHALASPIDEA	GASTROPODA	MOLLUSCA	0	0	0	0	0	0	0	1	0	0	0	0	0	0	0	0	0	0	0	0	0	0	0	0	0	0	0	0	0	0	0	0	0	0	0	0	1	0	0	3	0	0	0	0
Cylichna cylindracea (Pennant,1777)	Cylichna	CYLICHNIDAE	CEPHALASPIDEA	GASTROPODA	MOLLUSCA	0	0	1	0	0	0	1	0	0	0	0	1	0	0	1	0	0	0	0	0	0	0	0	0	0	0	0	0	0	0	0	0	0	0	0	0	0	0	0	0	0	0	0	0
Cylichna hoernesii (Weinkauff,1866)	Cylichna	CYLICHNIDAE	CEPHALASPIDEA	GASTROPODA	MOLLUSCA	0	0	0	0	0	0	0	0	0	0	0	0	0	0	0	0	0	0	0	0	0	0	0	0	0	0	0	0	0	0	0	0	0	0	0	0	0	0	0	1	0	0	0	0
Roxania utriculus (Brocchi,1814)	Roxania	CYLICHNIDAE	CEPHALASPIDEA	GASTROPODA	MOLLUSCA	0	0	0	0	0	0	0	0	0	0	0	0	0	0	0	0	0	0	0	0	0	0	0	0	0	0	0	0	0	0	0	0	0	0	0	0	0	0	0	0	0	0	0	0
Philine scabra (Muller,1784)	Philine	PHILINIDAE	CEPHALASPIDEA	GASTROPODA	MOLLUSCA	0	0	0	0	0	0	0	1	0	0	0	0	0	0	0	0	0	0	0	0	0	0	0	0	0	0	0	0	0	0	0	0	0	0	0	0	0	0	0	1	0	0	0	0
Diaphana expansa (Jeffreys,1865)	Diaphana	DIAPHANIDAE	CEPHALASPIDEA	GASTROPODA	MOLLUSCA	0	0	0	0	1	0	0	0	0	0	0	0	0	0	0	0	0	0	0	0	0	0	0	0	0	0	0	0	0	0	0	0	0	0	0	0	0	0	0	0	0	0	0	0
Retusa mammillata (Philippi,1836)	Retusa	RETUSIDAE	CEPHALASPIDEA	GASTROPODA	MOLLUSCA	0	0	0	0	0	0	0	0	0	1	0	0	0	2	0	0	0	0	0	0	0	0	0	0	0	0	0	0	0	0	0	0	0	0	0	0	0	0	0	0	0	0	0	0
Retusa minutissima (Monterosato,1878 ex H. Martin ms.)	Retusa	RETUSIDAE	CEPHALASPIDEA	GASTROPODA	MOLLUSCA	0	0	0	0	0	0	0	0	0	0	0	0	0	0	1	0	0	0	0	0	0	0	0	0	0	0	0	0	0	0	0	0	0	0	0	0	0	0	0	0	0	0	0	0
Cylichnina laevisculpta (Granata-Grillo,1877)	Cylichnina	RETUSIDAE	CEPHALASPIDEA	GASTROPODA	MOLLUSCA	0	0	0	0	0	0	0	0	0	0	0	0	0	1	0	0	0	0	0	0	0	0	0	0	0	0	0	0	0	0	0	0	0	1	0	0	0	0	0	0	0	0	0	0
Cylichnina nitidula (Lovaeusn,1846)	Cylichnina	RETUSIDAE	CEPHALASPIDEA	GASTROPODA	MOLLUSCA	0	0	0	0	0	0	0	1	0	1	0	0	0	0	0	0	0	0	0	0	0	0	2	0	0	0	0	0	0	0	0	0	0	0	0	0	1	0	0	0	0	0	0	0
Nucula nitidosa Winckworth,1930	Nucula	NUCULIDAE	NUCULIDA	BIVALVIA	MOLLUSCA	0	0	0	0	0	2	1	0	1	0	0	0	0	0	0	0	0	0	0	0	0	0	0	0	0	0	0	0	0	0	1	0	0	0	0	0	1	0	0	0	1	0	1	0
Nucula nucleus (Linnaeus,1758)	Nucula	NUCULIDAE	NUCULIDA	BIVALVIA	MOLLUSCA	2	0	0	0	1	0	0	0	0	0	0	0	0	0	2	0	0	0	0	0	0	0	0	0	0	0	0	0	0	0	0	0	0	0	0	0	0	0	0	1	0	0	0	0
Nucula sulcata Bronn,1831	Nucula	NUCULIDAE	NUCULIDA	BIVALVIA	MOLLUSCA	3	1	6	2	1	0	0	2	0	0	6	7	2	5	1	1	5	5	3	4	4	4	8	7	6	4	5	4	0	6	0	2	0	2	1	5	0	1	1	0	0	0	0	0
Nuculoma corbuloides Seguenza G.,1877	Nuculoma	NUCULIDAE	NUCULIDA	BIVALVIA	MOLLUSCA	2	0	0	0	0	0	0	0	0	0	0	0	0	0	0	0	1	0	0	0	0	0	0	0	0	0	0	0	0	0	0	0	0	0	0	0	0	0	0	0	0	0	0	0
Nuculoma tenuis (Montagu,1808)	Nuculoma	NUCULIDAE	NUCULIDA	BIVALVIA	MOLLUSCA	0	0	0	0	1	0	0	1	0	0	0	0	0	0	3	0	0	0	0	0	0	0	0	0	0	0	0	0	0	0	0	1	0	0	0	1	3	0	0	0	0	0	0	0
Nuculana (Lembulus) pella (Linnaeus,1758)	Nuculana	NUCULANIDAE	NUCULIDA	BIVALVIA	MOLLUSCA	0	0	0	0	0	0	0	0	0	0	0	1	0	2	1	0	0	1	0	0	0	0	0	0	0	0	0	1	0	0	0	0	0	2	0	0	0	0	0	0	0	0	0	0
Nuculana (Jupiteria) commutata (Philippi,1844)	Nuculana	NUCULANIDAE	NUCULIDA	BIVALVIA	MOLLUSCA	4	6	4	12	1	3	5	2	7	4	8	4	6	4	8	11	2	4	2	3	1	2	2	1	2	0	1	5	3	1	1	2	1	0	2	11	15	27	5	29	10	18	11	25
Anadara polii (Mayer,1868)	Anadara	ARCIDAE	ARCIDA	BIVALVIA	MOLLUSCA	0	0	0	0	0	0	0	0	0	0	0	0	0	0	0	0	0	0	0	0	0	0	0	0	0	0	0	0	1	0	0	0	0	0	0	0	0	0	0	3	0	1	0	0
Bathyarca pectunculoides (Scacchi,1834)	Bathyarca	ARCIDAE	ARCIDA	BIVALVIA	MOLLUSCA	0	0	0	0	0	0	0	0	0	0	0	1	0	0	1	0	0	0	0	0	0	0	0	0	0	0	0	0	0	0	0	1	0	0	1	0	1	0	1	1	0	0	0	0
Bathyarca philippiana (Nyst,1848)	Bathyarca	ARCIDAE	ARCIDA	BIVALVIA	MOLLUSCA	0	0	0	0	0	0	0	0	0	0	0	0	0	0	0	0	0	0	0	0	0	0	0	0	0	0	0	0	0	0	0	0	0	0	0	0	0	0	0	0	0	0	0	1
Scapharca inaequivalvis (Bruguiere,1789)	Scapharca	ARCIDAE	ARCIDA	BIVALVIA	MOLLUSCA	0	0	0	0	0	0	0	0	0	0	0	0	0	0	1	0	0	0	0	0	0	0	0	0	0	0	0	0	0	0	0	0	0	0	0	0	0	0	0	0	1	0	0	0
Striarca lactea (Linnaeus,1758)	Striarca	NOETIDAE	ARCIDA	BIVALVIA	MOLLUSCA	0	0	0	0	1	0	0	0	0	0	0	0	0	1	1	0	0	0	0	0	0	0	0	0	0	0	0	0	0	0	0	0	0	0	0	0	0	0	0	1	1	0	1	0
Glycymeris glycymeris (Linnaeus,1758) JUVENILE	Glycymeris	GLYCYMERIDIDAE	ARCIDA	BIVALVIA	MOLLUSCA	0	0	0	0	0	0	0	0	0	0	0	0	0	0	2	0	0	0	0	0	0	0	0	0	0	0	0	0	0	0	0	0	0	0	0	0	0	0	0	0	0	0	0	0
Modiolus (Gibbomodiola) adriaticus (Lamarck,1819)	Modiolus	MYTILIDAE	MYTILIDA	BIVALVIA	MOLLUSCA	0	0	0	0	0	0	0	0	0	0	0	0	0	0	0	0	0	1	0	0	0	0	0	0	0	0	0	0	0	0	0	0	0	0	0	0	0	0	0	0	0	0	0	0
Modiolula phaseolina (Philippi,1844)	Modiolula	MYTILIDAE	MYTILIDA	BIVALVIA	MOLLUSCA	0	0	0	0	3	0	0	0	0	0	0	0	0	0	0	0	0	0	0	0	0	0	0	0	0	0	0	0	0	0	0	0	0	0	0	0	0	0	0	0	0	3	3	1
Crenella arenaria Monterosato,1875 ex Martin H. ms.	Crenella	MYTILIDAE	MYTILIDA	BIVALVIA	MOLLUSCA	0	0	1	0	0	0	0	0	0	0	0	0	0	0	0	0	0	0	0	0	0	0	0	0	0	0	0	0	0	0	0	0	0	0	0	0	0	0	0	0	0	0	0	0
Crenella pellucida (Jeffreys,1850)	Crenella	MYTILIDAE	MYTILIDA	BIVALVIA	MOLLUSCA	1	0	0	0	0	0	0	0	0	0	0	0	0	0	0	0	0	0	0	0	0	0	0	0	0	0	0	0	0	0	0	0	0	0	0	0	0	0	0	0	0	0	0	1
Modiolarca subpicta (Cantraine,1835)	Modiolarca	MYTILIDAE	MYTILIDA	BIVALVIA	MOLLUSCA	0	0	0	0	0	0	0	0	0	0	0	1	0	0	0	1	0	0	0	0	0	0	0	0	0	0	0	0	0	0	0	0	0	0	0	0	0	0	0	0	0	0	0	0
Neopycnodonte cochlear (Poli,1795)	Neopycnodonte	GRYPHAEIDAE	OSTREIDA	BIVALVIA	MOLLUSCA	0	0	0	0	0	0	0	0	0	0	0	0	0	0	9	0	0	0	0	0	0	0	0	0	0	0	0	0	0	0	0	0	0	0	0	0	0	0	0	0	0	0	0	0
Aequipecten (Aequipecten) opercularis (Linnaeus,1758)	Aequipecten	PECTINIDAE	OSTREIDA	BIVALVIA	MOLLUSCA	0	0	0	0	4	0	0	0	0	0	0	0	0	0	0	0	0	0	0	0	0	0	0	0	0	0	0	0	0	0	0	0	0	0	0	0	0	0	0	0	0	0	0	0
Hyalopecten (Similpecten) similis (Laskey,1811)	Hyalopecten	PECTINIDAE	OSTREIDA	BIVALVIA	MOLLUSCA	0	0	0	0	0	0	0	0	0	0	0	0	1	0	1	0	0	0	0	0	0	0	0	0	0	0	0	0	0	0	0	0	0	0	0	0	0	0	0	0	0	0	0	0
Pseudamussium (Peplum) clavatum (Poli,1795)	Pseudamussium	PECTINIDAE	OSTREIDA	BIVALVIA	MOLLUSCA	0	0	0	0	0	0	0	1	0	0	0	0	0	0	0	0	0	0	0	0	0	0	0	0	0	0	0	0	0	0	0	0	0	0	1	0	0	0	0	1	0	0	0	0
Palliolum incomparabile (Risso,1826)	Palliolum	PECTINIDAE	OSTREIDA	BIVALVIA	MOLLUSCA	0	0	0	0	1	0	0	0	0	0	0	0	0	0	0	0	0	0	0	0	0	0	0	0	0	0	0	0	0	0	0	0	0	0	0	0	0	0	0	0	0	0	0	0
Pododesmus (Monia) patelliformis (Linnaeus,1758)	Pododesmus	ANOMIIDAE	OSTREIDA	BIVALVIA	MOLLUSCA	0	0	0	0	1	0	0	0	0	0	0	0	0	0	0	0	0	0	0	0	0	0	0	0	0	0	0	0	0	0	0	0	0	0	0	0	0	0	0	0	0	0	0	0
Ctena decussata (Costa O.G.,1829)	Ctena	LUCINIDAE	VENERIDA	BIVALVIA	MOLLUSCA	0	0	0	0	0	0	0	0	0	0	3	0	0	0	0	0	0	0	0	0	0	0	0	0	0	0	0	0	0	0	0	0	0	0	0	0	0	0	0	0	0	0	0	0
Myrtea spinifera (Montagu,1803)	Myrtea	LUCINIDAE	VENERIDA	BIVALVIA	MOLLUSCA	0	0	0	3	0	3	0	0	0	0	0	0	0	0	0	0	0	0	0	0	0	0	0	0	0	0	0	0	0	0	0	0	0	0	0	0	0	0	0	0	0	0	0	0
Lucinella divaricata (Linnaeus,1758)	Lucinella	LUCINIDAE	VENERIDA	BIVALVIA	MOLLUSCA	0	0	0	0	0	0	0	0	0	0	2	0	0	0	1	0	0	0	0	0	0	0	0	0	0	0	0	0	0	0	0	0	0	0	0	0	0	0	0	0	0	0	0	0
Thyasira biplicata (Philippi,1836)	Thyasira	THYASIRIDAE	VENERIDA	BIVALVIA	MOLLUSCA	4	6	6	12	7	15	9	6	7	6	8	1	8	12	7	10	7	5	3	1	5	0	3	0	2	4	2	2	2	4	0	1	0	0	1	1	1	2	1	2	0	3	3	0
Diplodonta apicalis Philippi,1836	Diplodonta	UNGULINIDAE	VENERIDA	BIVALVIA	MOLLUSCA	22	4	49	12	2	4	10	14	26	31	27	16	24	23	10	19	5	23	5	8	9	0	2	3	2	0	3	10	7	7	0	0	0	0	0	0	0	0	0	0	0	0	0	0
Montacuta substriata (Montagu,1808)	Montacuta	MONTACUTIDAE	VENERIDA	BIVALVIA	MOLLUSCA	0	0	0	0	0	0	0	0	0	0	0	0	0	0	21	0	0	0	2	0	0	0	0	0	0	0	0	0	0	0	0	0	0	0	0	0	0	0	0	0	0	0	0	0
Tellimya ferruginosa (Montagu,1808)	Tellimya	MONTACUTIDAE	VENERIDA	BIVALVIA	MOLLUSCA	0	0	0	0	2	0	0	0	0	0	0	0	0	0	0	0	0	0	0	0	0	0	0	0	0	0	0	0	0	0	0	0	0	0	0	0	0	0	0	0	0	0	0	0
Mysella bidentata (Montagu,1803)	Mysella	MONTACUTIDAE	VENERIDA	BIVALVIA	MOLLUSCA	0	0	0	0	0	2	0	0	0	0	0	0	0	0	1	0	0	0	0	0	0	0	0	0	0	0	0	0	0	0	0	0	0	0	0	0	0	0	0	0	0	0	1	0
Glans (Centrocardita) elegans (Raeusquien,1848)	Glans	CARDITIDAE	VENERIDA	BIVALVIA	MOLLUSCA	0	0	0	0	0	0	0	0	0	0	0	0	0	0	0	0	0	0	0	0	0	0	0	0	0	0	0	0	0	0	0	0	0	0	0	0	0	1	0	2	0	1	1	0
Astarte fusca (Poli,1795)	Astarte	ASTARTIDAE	CHAMIDA	BIVALVIA	MOLLUSCA	0	0	0	0	0	0	0	0	0	0	0	0	0	0	0	0	0	0	0	0	0	0	0	0	0	0	0	0	0	0	0	0	0	0	0	0	0	0	0	0	0	1	4	0
Acanthocardia (Acanthocardia) aculeata (Linnaeus,1758)	Acanthocardia	CARDIIDAE	CHAMIDA	BIVALVIA	MOLLUSCA	0	0	0	0	0	0	0	0	0	0	0	0	0	0	0	0	0	0	0	0	0	0	0	0	0	0	0	0	0	0	0	0	0	0	0	0	0	0	0	2	0	0	0	0
Acanthocardia (Rudicardium) tuberculata (Linnaeus,1758)	Acanthocardia	CARDIIDAE	CHAMIDA	BIVALVIA	MOLLUSCA	0	0	0	0	0	0	0	0	0	0	0	0	0	0	0	0	0	0	0	0	0	0	0	0	0	0	0	0	0	1	0	0	0	0	0	0	0	0	0	0	0	0	0	0
Parvicardium exiguum (Gmelin,1791)	Parvicardium	CARDIIDAE	CHAMIDA	BIVALVIA	MOLLUSCA	0	0	0	0	1	0	0	0	0	0	0	0	0	0	2	0	0	0	0	0	0	0	0	0	0	0	0	0	0	0	0	0	0	0	0	0	0	0	0	0	0	0	0	0
Parvicardium minimum (Philippi,1836)	Parvicardium	CARDIIDAE	CHAMIDA	BIVALVIA	MOLLUSCA	0	0	4	1	6	2	1	4	5	2	5	2	0	1	2	8	2	4	1	1	1	0	0	3	0	1	0	0	2	0	0	2	0	2	1	10	10	13	4	16	6	6	49	20
Plagiocardium (Papillocardium) papillosum (Poli,1795)	Plagiocardium	CARDIIDAE	CHAMIDA	BIVALVIA	MOLLUSCA	3	0	0	0	0	1	0	0	0	0	0	0	0	0	0	0	0	0	0	0	0	0	0	0	0	0	0	0	0	0	0	0	0	0	0	0	0	0	0	0	0	0	0	0
Donacilla cornea (Poli,1795)	Donacilla	MESODESMATIDAE	CHAMIDA	BIVALVIA	MOLLUSCA	0	0	0	0	0	0	0	0	0	0	2	0	0	0	1	0	0	0	0	0	0	0	0	0	0	0	0	0	0	0	0	0	0	0	0	0	0	0	0	0	0	0	0	0
Tellina (Moerella) donacina (Linnaeus,1767)	Tellina	TELLINIDAE	CHAMIDA	BIVALVIA	MOLLUSCA	0	0	0	0	1	0	0	0	0	0	0	0	0	0	0	1	0	0	0	0	0	0	0	0	0	0	0	0	0	0	0	0	0	0	0	0	0	0	0	0	0	0	0	0
Tellina (Moerella) pygmaea Lovaeusn,1846	Tellina	TELLINIDAE	CHAMIDA	BIVALVIA	MOLLUSCA	4	2	4	1	0	0	0	1	0	0	0	0	0	0	1	0	0	0	0	0	1	0	0	0	0	0	0	1	2	0	0	0	0	0	0	0	0	0	0	0	0	0	0	0
Tellina (Serratina) serrata Brocchi,1814	Tellina	TELLINIDAE	CHAMIDA	BIVALVIA	MOLLUSCA	0	0	0	0	0	0	0	0	0	0	0	0	0	0	0	0	0	0	0	0	0	0	0	0	0	0	0	0	0	0	0	0	0	0	0	0	0	0	0	0	0	2	0	1
Abra (Abra) nitida (Muller O.F.,1776)	Abra	SEMELIDAE	CHAMIDA	BIVALVIA	MOLLUSCA	0	0	0	1	1	1	0	0	1	0	0	0	0	1	0	0	0	0	0	1	0	0	0	0	0	0	0	0	0	0	0	0	0	0	0	0	0	0	0	0	0	0	0	0
Ervilia castanea (Montagu,1803)	Ervilia	SEMELIDAE	CHAMIDA	BIVALVIA	MOLLUSCA	0	0	0	1	0	0	0	0	0	0	0	0	0	0	0	0	0	0	0	0	0	0	0	0	0	0	0	0	0	0	0	0	0	0	0	0	0	0	0	0	0	0	0	0
Azorinus chamasolen (Da Costa,1778)	Azorinus	SOLECURTIDAE	CHAMIDA	BIVALVIA	MOLLUSCA	0	0	0	0	0	0	0	0	0	0	0	0	0	0	0	0	0	0	0	0	0	0	0	0	0	0	0	0	0	0	0	0	0	0	0	0	0	0	0	0	0	0	1	0
Kelliella abissicola (Forbes,1844)	Kelliella	KELLIELLIDAE	CHAMIDA	BIVALVIA	MOLLUSCA	14	0	8	4	4	0	19	29	17	10	4	8	0	1	7	5	3	4	3	1	7	1	3	5	1	1	2	1	18	0	1	5	5	2	0	21	16	20	4	26	5	7	28	46
Venus (Circomphalus) casina Linnaeus,1758	Venus	VENERIDAE	CHAMIDA	BIVALVIA	MOLLUSCA	0	0	0	0	0	0	0	0	0	0	0	0	0	0	0	0	0	0	0	0	0	0	0	0	0	0	0	0	0	0	0	0	0	0	0	0	0	0	0	1	0	0	1	0
Chamelea gallina (Linnaeus,1758)	Chamelea	VENERIDAE	CHAMIDA	BIVALVIA	MOLLUSCA	0	0	0	0	0	0	0	0	0	0	0	0	0	0	2	0	2	0	0	0	2	0	0	0	0	0	0	0	2	0	0	0	0	0	0	0	0	0	0	0	0	0	0	0
Clausinella brongniartii (Payraudeau,1826)	Clausinella	VENERIDAE	CHAMIDA	BIVALVIA	MOLLUSCA	0	0	0	3	0	0	0	0	0	0	0	0	0	0	0	0	0	0	0	0	0	0	0	0	0	0	0	0	0	0	0	0	0	0	0	0	0	0	0	2	0	3	2	1
Timoclea ovata (Pennant,1777)	Timoclea	VENERIDAE	CHAMIDA	BIVALVIA	MOLLUSCA	7	5	2	16	11	0	20	18	7	16	11	14	7	6	5	7	0	0	0	2	8	7	3	41	1	1	1	4	22	7	0	0	2	2	0	24	12	62	10	100	26	73	337	123
Pitar rudis (Poli,1795)	Pitar	VENERIDAE	CHAMIDA	BIVALVIA	MOLLUSCA	0	0	0	0	0	3	1	0	2	0	2	0	5	1	0	0	0	0	0	0	2	0	0	3	0	0	0	0	0	0	0	0	0	0	0	3	0	0	0	7	5	2	3	3
Corbula (Varicorbula) gibba (Olivi,1792)	Corbula	CORBULIDAE	MYIDA	BIVALVIA	MOLLUSCA	2	2	6	2	5	5	3	2	5	6	12	7	5	7	9	1	1	3	3	0	2	0	0	0	0	1	0	4	3	0	0	0	0	0	0	1	1	1	0	0	0	1	4	4
Lentidium mediterraneum (Costa O.G.,1829)	Lentidium	CORBULIDAE	MYIDA	BIVALVIA	MOLLUSCA	0	0	0	0	0	1	0	0	1	0	0	0	0	2	4	1	0	1	0	0	0	0	0	0	0	0	0	0	0	0	0	0	0	0	0	0	0	0	0	0	0	0	0	0
Hiatella arctica (Linnaeus,1767)	Hiatella	HIATELLIDAE	MYIDA	BIVALVIA	MOLLUSCA	0	0	0	0	5	1	0	1	0	0	0	0	0	0	0	0	0	0	0	0	0	0	0	0	0	0	0	0	0	0	0	0	0	0	0	0	0	0	0	0	1	0	0	0
Thracia (Thracia) convexa (Wood W.,1815)	Thracia	THRACIIDAE	PHOLADOMYIDA	BIVALVIA	MOLLUSCA	0	0	0	0	0	0	0	1	0	0	0	0	0	0	0	0	0	0	0	0	0	0	0	0	0	0	0	0	0	0	0	0	0	0	0	0	0	0	0	0	0	0	0	0
Thracia (Thracia) papyracea (Poli,1791)	Thracia	THRACIIDAE	PHOLADOMYIDA	BIVALVIA	MOLLUSCA	0	0	0	0	0	0	1	0	0	0	0	0	0	1	0	0	0	0	0	0	0	0	0	0	0	0	0	0	0	0	0	0	0	0	0	0	0	0	1	0	0	0	0	0
Thracia (Thracia) pubescens (Pulteney,1799)	Thracia	THRACIIDAE	PHOLADOMYIDA	BIVALVIA	MOLLUSCA	0	0	0	0	0	0	0	0	0	0	0	0	0	0	0	0	0	0	0	0	0	0	0	0	0	0	0	0	0	0	0	0	0	0	1	0	0	0	0	0	0	0	0	0
Poromya granulata (Nyst & Westendorp,1839)	Poromya	POROMYIDAE	PHOLADOMYIDA	BIVALVIA	MOLLUSCA	0	0	0	0	0	0	0	0	0	0	0	0	0	0	2	0	0	0	0	0	0	0	0	0	0	0	0	0	0	0	0	0	0	0	0	0	0	0	0	0	0	0	0	0
Cuspidaria (Cuspidaria) rostrata (Spengler,1793)	Cuspidaria	CUSPIDARIIDAE	PHOLADOMYIDA	BIVALVIA	MOLLUSCA	0	0	0	0	0	0	1	1	0	0	0	0	0	0	0	0	0	0	1	0	0	0	0	0	0	0	0	0	0	0	0	0	0	0	0	0	0	0	0	0	0	0	0	0
Cardomya costellata (Deshayes,1835)	Cardomya	CUSPIDARIIDAE	PHOLADOMYIDA	BIVALVIA	MOLLUSCA	0	0	0	0	0	0	0	1	0	0	0	0	0	0	0	0	0	0	0	0	0	0	0	0	0	0	0	0	0	0	0	1	0	0	2	0	0	1	0	0	0	1	0	0
Antalis vulgaris Da Costa,1778	Antalis	DENTALIIDAE	DENTALIIDA	SCAPHOPODA	MOLLUSCA	0	0	0	0	0	0	2	0	0	1	0	0	0	0	0	0	0	0	0	0	0	0	0	0	0	0	0	0	0	0	0	0	0	0	0	0	0	0	0	0	0	0	0	0
Antalis inaequicostatum Dautzenberg,1891	Antalis	DENTALIIDAE	DENTALIIDA	SCAPHOPODA	MOLLUSCA	0	0	0	1	0	1	0	0	0	0	1	0	0	0	0	0	0	1	0	0	0	0	0	0	0	0	0	0	0	0	1	0	0	0	0	2	0	5	0	5	0	3	1	0
Antalis panormum Chenu,1842	Antalis	DENTALIIDAE	DENTALIIDA	SCAPHOPODA	MOLLUSCA	0	0	0	0	0	0	0	0	0	0	0	0	1	0	0	0	0	0	0	0	0	0	0	0	0	0	0	0	0	0	0	0	0	0	0	0	0	0	0	0	0	0	0	0
Entalina tetragona (Brocchi,1814)	Entalina	ENTALINIDAE	GADILIDA	SCAPHOPODA	MOLLUSCA	0	0	0	0	0	0	0	0	0	0	0	0	0	0	0	0	0	0	0	0	0	0	0	0	0	0	0	0	0	0	0	0	0	0	0	0	1	0	0	0	0	0	0	0
Prochaetoderma raduliferum (Kowalevsky, 1901)	Prochaetoderma	PROCHAETODERMATIDAE	CHAETODERMATIDA	APLACOPHORA	MOLLUSCA	0	0	1	0	0	0	0	1	0	4	2	0	0	1	1	0	0	0	0	0	0	0	0	0	0	0	0	0	0	0	0	0	0	0	0	0	0	0	0	0	0	0	0	0
Falcidens gutturosus (Kowalevsky, 1901)	Falcidens	FALCIDENTIDAE	CHAETODERMATIDA	APLACOPHORA	MOLLUSCA	0	0	0	0	0	0	1	0	0	0	0	0	0	0	0	0	0	0	0	0	0	0	0	0	0	0	0	0	0	0	0	0	0	0	0	0	0	0	0	0	0	0	0	0
Apseudes sp	Anchialina	MYSIDAE	MYSIDA	MALACOSTRACA	ARTHROPODA	1	0	0	0	0	0	0	2	0	1	1	0	0	1	0	2	0	0	1	0	0	1	1	2	1	1	0	1	0	1	2	0	0	2	1	0	0	0	0	0	0	0	2	0
Anarthruridae sp	Apseudes	APSEUDIDAE	TANAIDACEA	MALACOSTRACA	ARTHROPODA	0	0	0	0	8	1	0	0	1	0	0	0	0	0	1	0	0	0	0	0	1	0	1	0	0	0	0	0	0	0	0	0	0	0	0	0	0	0	0	0	0	0	0	0
Campylaspis glabra	Anarthruridae gen	ANARTHRURIDAE	TANAIDACEA	MALACOSTRACA	ARTHROPODA	0	0	0	0	0	0	0	0	0	0	0	0	0	0	1	0	0	0	0	0	0	0	0	0	0	0	0	0	0	0	0	0	0	0	0	0	0	0	0	0	0	0	0	0
Leucon siphonatus	Campylaspis	NANNASTACIDAE	CUMACEA	MALACOSTRACA	ARTHROPODA	0	0	0	0	0	0	0	0	0	2	0	0	0	0	0	0	1	0	0	0	0	0	0	0	0	0	0	0	0	0	0	0	0	0	0	0	0	0	0	0	0	0	0	0
Leucon mediterraneus	Leucon	LEUCONIDAE	CUMACEA	MALACOSTRACA	ARTHROPODA	0	0	2	2	0	0	0	0	0	0	0	2	0	1	0	2	0	0	3	1	1	6	5	0	9	1	7	3	0	2	0	0	0	0	1	2	0	0	0	0	0	0	1	0
Iphinoe serrata	Leucon	LEUCONIDAE	CUMACEA	MALACOSTRACA	ARTHROPODA	0	0	0	0	0	0	0	0	0	0	0	0	0	0	0	0	0	0	0	0	0	0	0	0	0	0	0	0	0	2	0	0	0	0	0	0	0	0	0	0	0	0	0	0
Bodotria scorpioides	Iphinoe	BODOTRIIDAE	CUMACEA	MALACOSTRACA	ARTHROPODA	0	0	0	0	0	0	0	0	0	0	0	0	0	0	0	0	0	1	0	0	0	0	0	0	0	0	0	0	0	0	0	0	0	0	0	0	0	0	0	0	0	0	0	0
Diastylis doryphora	Eocuma	BODOTRIIDAE	CUMACEA	MALACOSTRACA	ARTHROPODA	0	0	0	0	0	1	0	2	0	1	0	0	0	0	0	0	0	2	0	0	0	2	0	0	1	0	0	0	0	1	2	0	1	1	2	0	0	0	0	1	0	0	0	0
Diastyloides serrata	Diastylis	DIASTYLIDAE	CUMACEA	MALACOSTRACA	ARTHROPODA	1	0	0	0	0	0	0	1	1	1	4	0	2	1	0	0	0	0	0	0	0	0	0	1	0	0	0	0	0	0	0	0	0	0	0	0	0	0	0	0	0	0	0	0
Chelator chelatus	Diastyloides	DIASTYLIDAE	CUMACEA	MALACOSTRACA	ARTHROPODA	0	0	0	0	0	0	0	0	0	0	0	0	0	0	0	0	1	1	2	0	0	0	0	0	0	0	0	0	0	0	0	0	0	0	0	0	0	0	0	0	0	0	0	0
Gnathia sp	Chelator	DESMOSOMATIDAE	ISOPODA	MALACOSTRACA	ARTHROPODA	0	0	0	0	0	0	0	1	0	0	0	0	2	0	0	0	0	1	0	0	0	0	1	0	0	0	0	0	0	1	0	0	0	0	0	0	0	0	0	0	0	0	0	0
Cirolanidae sp	Gnathia	GNATHIIDAE	ISOPODA	MALACOSTRACA	ARTHROPODA	0	0	0	0	0	0	2	0	0	0	0	0	0	0	0	0	0	0	0	0	0	0	0	0	0	0	0	0	0	0	0	0	0	0	0	0	0	0	0	0	0	0	0	1
Anthuridae sp	Cirolanidae gen	CIROLANIDAE	ISOPODA	MALACOSTRACA	ARTHROPODA	0	0	0	1	0	0	0	0	0	0	0	0	0	0	0	0	0	0	0	0	0	0	0	0	0	0	0	0	0	0	0	0	0	0	0	0	0	0	1	0	1	1	1	0
Ampelisca tenuicornis	Amphilochus	AMPHILOCHIDAE	AMPHIPODA	MALACOSTRACA	ARTHROPODA	0	0	0	0	0	0	0	0	0	0	3	0	0	0	0	0	0	0	0	0	0	0	2	0	0	1	0	0	0	0	0	0	0	1	0	3	0	2	0	1	0	0	1	0
Ampelisca pseudosarsi	Ampelisca	AMPELISCIDAE	AMPHIPODA	MALACOSTRACA	ARTHROPODA	0	0	0	0	0	0	0	0	0	0	0	0	0	0	0	0	0	0	0	0	0	1	2	0	0	0	0	0	0	0	0	0	0	0	0	0	0	0	0	0	0	0	0	0
Monoculoides griseus	Monoculoides	OEDICEROTIDAE	AMPHIPODA	MALACOSTRACA	ARTHROPODA	0	0	0	0	0	0	0	0	0	0	1	0	0	0	0	0	0	1	0	0	0	0	0	0	0	0	0	0	0	0	0	0	0	0	0	0	0	0	0	0	0	0	1	0
Monoculodes packardi	Monoculoides	OEDICEROTIDAE	AMPHIPODA	MALACOSTRACA	ARTHROPODA	1	0	0	0	0	0	0	0	0	0	0	0	1	0	0	0	0	0	0	0	0	0	0	1	0	0	0	0	0	0	0	0	0	0	0	0	0	0	0	0	0	0	0	0
Perioculoides longimanus	Monoculoides	OEDICEROTIDAE	AMPHIPODA	MALACOSTRACA	ARTHROPODA	0	0	0	0	0	0	0	2	0	0	0	0	0	0	0	0	0	0	0	0	0	0	0	0	0	0	0	0	0	0	0	0	0	0	0	0	0	0	0	0	0	0	0	0
Perioculoides aequimanus	Perioculoides	OEDICEROTIDAE	AMPHIPODA	MALACOSTRACA	ARTHROPODA	0	0	0	0	0	0	0	0	1	0	1	0	0	1	1	2	0	0	0	0	0	0	0	0	0	0	0	0	0	1	0	0	0	1	2	2	0	0	1	0	0	0	0	0
Synchelidium maculatus	Perioculoides	OEDICEROTIDAE	AMPHIPODA	MALACOSTRACA	ARTHROPODA	0	0	0	0	0	0	0	0	0	0	0	0	1	0	0	0	0	0	0	0	0	0	0	1	0	0	0	0	0	0	0	0	0	0	0	0	0	0	0	0	0	0	0	0
Westwoodilla rectirostris	Synchelidium	OEDICEROTIDAE	AMPHIPODA	MALACOSTRACA	ARTHROPODA	1	0	0	0	0	0	0	0	0	0	0	0	0	0	0	0	0	0	0	0	0	0	0	0	0	0	0	0	0	0	0	0	0	0	0	0	0	0	0	0	1	0	2	0
Leucothoe lilljeborgi	Westwoodilla	OEDICEROTIDAE	AMPHIPODA	MALACOSTRACA	ARTHROPODA	0	0	0	0	0	0	0	0	0	0	0	0	1	0	0	1	0	0	0	0	1	0	0	0	0	0	0	0	0	0	0	0	0	0	0	0	0	0	0	0	0	0	0	0
Photis longicaudata	Leucothoe	LEUCOTHOIDAE	AMPHIPODA	MALACOSTRACA	ARTHROPODA	0	0	0	0	0	0	0	0	0	0	0	0	0	0	0	0	0	0	0	0	0	0	0	0	0	0	0	0	0	0	0	0	0	0	0	0	0	0	0	0	0	0	1	0
Gammaropsis palmata	Gammaropsis	ISAEIDAE	AMPHIPODA	MALACOSTRACA	ARTHROPODA	0	0	0	0	0	0	0	1	0	0	0	0	0	0	0	0	0	0	0	0	0	0	0	0	0	0	0	0	0	0	0	0	0	0	0	0	0	0	0	0	0	0	0	0
Jassa ocia	Gammaropsis	ISAEIDAE	AMPHIPODA	MALACOSTRACA	ARTHROPODA	0	0	0	0	0	0	0	0	0	0	0	0	0	0	0	0	0	0	0	0	0	0	0	0	0	0	0	0	0	0	0	0	0	0	0	0	0	1	0	0	0	0	0	0
Harpinia crenulata	Jassa	ISCHYROCERIDAE	AMPHIPODA	MALACOSTRACA	ARTHROPODA	0	0	0	0	0	0	0	0	0	1	0	0	0	0	0	5	2	0	0	0	0	0	0	0	0	2	9	1	0	0	5	0	2	2	0	2	0	1	0	0	0	0	0	0
Harpinia dellavallei	Harpinia	PHOXOCEPHALIDAE	AMPHIPODA	MALACOSTRACA	ARTHROPODA	0	0	0	0	0	0	0	0	0	0	4	0	0	0	0	0	0	5	4	3	0	0	1	1	1	0	0	0	0	0	0	0	0	0	0	1	0	0	0	0	0	0	1	1
Paraphoxus oculatus	Phoxocephalus	PHOXOCEPHALIDAE	AMPHIPODA	MALACOSTRACA	ARTHROPODA	2	0	0	0	0	0	0	0	0	1	0	0	0	0	0	1	0	0	0	0	0	0	1	0	0	1	0	1	0	0	0	0	1	0	0	0	0	1	0	0	0	0	0	0
Rhachotropis inermis	Urothoe	UROTHOIDAE	AMPHIPODA	MALACOSTRACA	ARTHROPODA	0	0	0	0	0	0	0	0	0	0	0	0	0	1	0	1	0	0	0	0	0	0	0	0	0	0	0	0	0	0	0	0	0	0	0	0	0	0	0	0	0	0	0	0
Corophium aculeatum	Rhachotropis	EUSIRIDAE	AMPHIPODA	MALACOSTRACA	ARTHROPODA	0	0	0	0	0	0	0	0	0	0	0	0	0	0	0	0	0	0	0	0	0	0	0	0	0	3	0	0	0	0	0	0	0	0	0	0	0	0	0	0	0	0	0	0
Corophium acutum	Corophiium	COROPHIIDAE	AMPHIPODA	MALACOSTRACA	ARTHROPODA	0	0	0	0	0	0	0	0	0	0	0	0	1	0	0	0	0	0	0	0	0	0	0	0	0	0	0	0	0	0	1	0	0	0	0	0	0	0	0	0	0	1	0	0
Orchomenella nana	Hippomedon	LYSIANASSIDAE	AMPHIPODA	MALACOSTRACA	ARTHROPODA	0	0	0	0	0	0	0	0	0	0	0	0	0	0	0	0	0	1	0	0	0	0	0	0	0	0	0	0	0	0	1	0	0	0	0	2	0	0	0	0	0	1	0	0
Tryfosella longidactilia	Orchomenella	LYSIANASSIDAE	AMPHIPODA	MALACOSTRACA	ARTHROPODA	0	0	1	0	0	0	0	0	0	0	0	0	0	0	0	0	0	0	0	0	0	0	0	0	0	0	0	0	0	0	0	0	0	0	0	0	0	0	0	0	0	0	0	0
Cariangoliopsis spinulosa	Lepidepecreum	LYSIANASSIDAE	AMPHIPODA	MALACOSTRACA	ARTHROPODA	0	0	1	0	0	0	0	0	0	0	1	0	0	0	0	4	0	3	3	1	1	0	1	0	0	1	2	0	0	0	3	0	5	4	2	4	0	1	0	0	0	0	1	0
Maera grossimana	Carangoliopsis	GAMMARIDAE	AMPHIPODA	MALACOSTRACA	ARTHROPODA	0	0	0	0	0	0	0	0	0	0	0	0	0	0	0	0	0	0	0	0	0	0	0	0	0	0	0	0	0	0	0	0	2	0	0	0	0	0	0	0	0	0	0	0
Maera knudseni	Maera	MELITIDAE	AMPHIPODA	MALACOSTRACA	ARTHROPODA	0	0	1	0	0	0	0	0	0	0	0	0	0	0	0	0	0	0	0	0	0	0	0	0	0	0	0	0	0	0	1	0	0	0	0	0	0	0	0	0	0	0	0	0
Maera schimidtii	Maera	MELITIDAE	AMPHIPODA	MALACOSTRACA	ARTHROPODA	0	0	0	0	0	0	0	0	0	0	0	0	0	0	0	0	0	0	2	0	0	0	0	0	0	0	0	0	0	0	0	0	0	0	0	0	0	1	0	1	0	0	0	0
Eriopisa elongata	Maera	MELITIDAE	AMPHIPODA	MALACOSTRACA	ARTHROPODA	0	0	0	0	0	0	0	0	0	0	0	0	0	0	0	0	0	0	0	0	0	0	0	0	1	1	0	0	0	0	0	0	0	0	0	0	0	0	0	0	0	0	0	0
Phtisica marina	Liropus	CAPRELLIDAE	AMPHIPODA	MALACOSTRACA	ARTHROPODA	0	0	0	0	0	0	0	0	0	0	0	0	0	1	1	0	0	1	0	0	0	0	0	0	0	0	0	0	0	0	0	0	0	0	0	0	0	0	0	0	0	0	2	0
Goneplax rhomboides	Phtisica	PHTISICIDAE	AMPHIPODA	MALACOSTRACA	ARTHROPODA	0	0	1	0	0	1	0	0	0	0	0	0	0	0	0	1	0	1	1	2	1	3	0	1	2	1	0	0	0	1	1	0	0	1	0	1	0	0	0	0	0	0	0	0
Medaeus couchi	Liocarcinus	PORTUNIDAE	DECAPODA	MALACOSTRACA	ARTHROPODA	0	0	0	0	0	2	0	0	0	0	0	0	1	0	0	0	0	0	0	0	0	0	0	0	0	0	0	0	0	0	0	0	0	0	0	0	0	0	0	0	0	0	0	0
Solenocera membranacea	Ebalia	LEUCOSIIDAE	DECAPODA	MALACOSTRACA	ARTHROPODA	0	0	0	0	0	0	0	0	1	0	0	0	0	1	0	0	0	0	0	0	0	0	0	0	0	0	0	0	0	0	0	0	0	0	0	0	0	0	0	0	0	0	0	0
Processa nouveli	Chlorotocus	PANDALIDAE	DECAPODA	MALACOSTRACA	ARTHROPODA	0	0	0	0	0	0	0	0	0	1	0	0	0	0	0	0	0	0	0	0	0	0	0	0	0	0	0	0	0	0	0	0	0	0	0	0	0	0	0	0	0	0	0	0
Alpheus glaber	Axius	AXIIDAE	DECAPODA	MALACOSTRACA	ARTHROPODA	1	1	1	0	0	0	1	0	1	1	0	1	0	0	0	1	0	0	0	1	0	0	1	0	0	0	0	0	0	1	1	0	0	1	0	0	0	0	0	0	1	0	0	0
Melinna palmata	Alpheus	ALPHEIDAE	DECAPODA	MALACOSTRACA	ARTHROPODA	0	1	0	0	0	0	0	0	2	0	0	0	1	0	0	0	0	0	0	0	0	0	0	0	0	0	0	0	0	1	0	1	0	0	2	0	0	0	1	1	0	0	0	0
Laetmonice hystrix	Chloeia	AMPHINOMIDAE	AMPHINOMIDA	POLYCHAETA	ANNELIDA	0	0	1	0	0	0	0	0	0	0	0	0	1	0	0	0	0	0	0	0	0	0	0	0	0	0	0	1	0	0	0	0	0	0	0	0	0	1	0	0	0	0	0	0
Pseudoleiocapitella fauveli	Capitellidae	CAPITELLIDAE	SCOLECIDA	POLYCHAETA	ANNELIDA	0	0	0	0	0	0	0	0	0	0	0	0	0	0	0	0	0	0	0	0	0	0	0	0	0	0	0	0	0	0	0	1	1	0	0	1	0	0	0	0	0	0	0	0
Notomastus latericeus	Pseudoleiocap.	CAPITELLIDAE	SCOLECIDA	POLYCHAETA	ANNELIDA	0	0	0	0	0	0	0	0	0	0	0	0	0	0	0	0	0	0	0	0	0	0	0	0	0	0	0	0	0	0	0	0	0	0	0	0	0	0	1	0	0	0	0	0
Aphelochaeta marioni	Notomastus	CAPITELLIDAE	SCOLECIDA	POLYCHAETA	ANNELIDA	0	0	0	0	1	0	0	0	0	2	1	0	0	1	0	0	0	2	1	3	0	0	0	1	1	1	0	1	0	3	0	0	0	0	0	0	0	1	0	0	0	0	0	1
Chaetozone sp	Aphelochaeta	CIRRATULIDAE	TEREBELLIDA	POLYCHAETA	ANNELIDA	0	0	0	0	0	0	0	0	0	0	0	0	0	0	0	0	0	2	0	0	0	0	1	4	0	0	1	0	0	1	0	1	0	1	1	2	0	0	0	0	0	0	0	0
Monticellina dorsobranchialis	Chaetozone	CIRRATULIDAE	TEREBELLIDA	POLYCHAETA	ANNELIDA	1	0	1	0	0	0	0	0	0	1	5	0	0	0	0	0	3	0	1	3	3	2	0	0	8	10	0	1	0	9	0	0	0	1	0	3	0	0	0	0	0	0	0	0
Monticellina heterochaeta	Monticellina	CIRRATULIDAE	TEREBELLIDA	POLYCHAETA	ANNELIDA	0	0	0	0	1	0	0	0	0	1	2	0	0	0	0	5	1	3	0	1	0	1	1	0	4	3	0	0	0	2	1	0	0	2	0	0	0	0	0	0	0	0	0	0
Marphisa bellii	Protodorvillea	DORVILLEIDAE	EUNICIDA	POLYCHAETA	ANNELIDA	1	0	1	0	0	1	0	0	1	2	0	1	1	0	0	2	1	0	1	0	0	0	0	1	0	1	0	0	0	0	0	1	1	0	0	1	0	0	0	0	1	0	0	0
Nematonereis unicornis	Marphisa	EUNICIDAE	EUNICIDA	POLYCHAETA	ANNELIDA	0	0	0	0	0	1	0	0	0	0	0	0	0	0	0	0	0	0	0	0	0	0	0	0	0	0	0	0	0	0	0	0	0	0	0	0	0	0	0	0	0	0	0	1
Eunice vittata	Nematonereis	EUNICIDAE	EUNICIDA	POLYCHAETA	ANNELIDA	0	0	0	0	0	1	0	0	0	0	0	0	0	0	0	0	0	1	0	0	0	0	0	0	0	0	0	0	0	0	0	0	0	0	0	0	0	0	1	0	0	0	0	0
Brada villosa	Eunice	EUNICIDAE	EUNICIDA	POLYCHAETA	ANNELIDA	0	0	0	0	0	0	0	0	0	0	0	0	0	0	0	1	0	0	0	0	0	0	0	0	0	0	0	0	0	0	0	0	0	0	0	0	0	0	0	0	0	0	0	0
Glycera rouxii	Piromis	FLABELLIGERIDAE	TEREBELLIDA	POLYCHAETA	ANNELIDA	1	1	2	1	0	0	0	1	1	0	1	0	1	2	0	1	0	1	1	0	0	2	0	0	0	5	1	2	2	0	0	0	1	0	0	0	0	2	0	0	2	1	0	0
Glycera tesselata	Glycera	GLYCERIDAE	PHYLLODOCIDA	POLYCHAETA	ANNELIDA	0	0	0	0	0	0	1	0	0	0	3	2	0	0	2	1	0	0	0	1	0	0	2	1	1	0	3	0	0	3	1	1	1	3	1	1	1	0	0	0	1	0	0	0
Glycera cfr alba	Glycera	GLYCERIDAE	PHYLLODOCIDA	POLYCHAETA	ANNELIDA	0	0	1	0	1	0	0	0	1	0	0	0	0	0	0	1	0	0	0	0	0	0	0	0	0	0	0	0	0	0	0	0	0	0	0	0	0	0	0	0	0	0	2	0
Goniada maculata	Glycera	GLYCERIDAE	PHYLLODOCIDA	POLYCHAETA	ANNELIDA	0	0	0	2	0	0	0	0	0	0	0	0	0	0	0	0	0	0	0	0	0	1	0	0	0	0	0	0	0	0	0	0	0	0	0	0	1	0	0	0	0	0	0	0
Glycinde nordmanni	Goniada	GONIADIDAE	PHYLLODOCIDA	POLYCHAETA	ANNELIDA	0	0	0	0	0	0	0	0	0	0	0	0	0	0	0	0	0	0	0	0	0	0	0	0	0	0	0	0	0	0	0	0	0	0	0	0	0	0	0	0	0	0	1	0
Kefersteinia cirrata	Hesionidae ind.	HESIONIDAE	PHYLLODOCIDA	POLYCHAETA	ANNELIDA	0	0	0	0	0	0	0	0	0	0	0	0	0	0	0	0	0	0	0	0	0	0	0	0	0	0	0	0	0	0	1	0	0	0	0	0	0	0	0	0	0	0	0	0
Lumbrineris gracilis	Kefersteinia	HESIONIDAE	PHYLLODOCIDA	POLYCHAETA	ANNELIDA	0	1	0	0	0	0	0	0	0	0	0	0	0	0	0	0	0	0	0	0	0	0	0	0	0	0	1	1	0	0	0	0	0	0	1	0	0	2	0	0	0	0	2	0
Lumbrineriopsis paradoxa	Lumbrineris	LUMBRINERIDAE	EUNICIDA	POLYCHAETA	ANNELIDA	0	0	0	1	0	0	0	0	0	0	0	0	0	0	0	0	0	0	0	0	0	0	0	0	0	0	0	0	0	0	0	0	0	0	0	0	0	0	0	0	0	0	0	0
Scoletoma impatiens	Lumbrineriopsis	LUMBRINERIDAE	EUNICIDA	POLYCHAETA	ANNELIDA	1	0	0	0	0	0	0	0	0	0	1	0	0	0	0	0	1	2	2	0	0	2	2	4	1	0	0	0	0	1	0	1	0	1	1	2	0	2	0	0	0	0	0	0
Praxillella lophoseta	Praxillella	MALDANIDAE	SCOLECIDA	POLYCHAETA	ANNELIDA	0	0	0	0	0	0	0	0	0	1	0	0	0	0	0	0	0	0	0	0	0	0	0	0	0	0	0	0	0	0	0	0	0	0	0	0	0	0	0	0	0	0	0	0
Euclymene oerstedi	Petaloproctus	MALDANIDAE	SCOLECIDA	POLYCHAETA	ANNELIDA	0	0	0	0	0	0	0	0	0	0	0	0	0	0	0	0	0	0	0	0	0	0	0	2	0	0	0	0	0	0	0	0	1	0	0	0	0	0	0	0	0	3	0	0
Nephtys hystricis	Euclymene	MALDANIDAE	SCOLECIDA	POLYCHAETA	ANNELIDA	0	0	0	0	0	0	0	0	1	1	0	0	1	1	0	4	0	0	0	0	0	1	0	0	0	0	1	1	0	0	1	0	0	1	0	0	0	0	1	0	0	0	0	0
Drilonereis filum	Neanthes	NEREIDIDAE	PHYLLODOCIDA	POLYCHAETA	ANNELIDA	0	0	0	0	0	0	0	0	0	0	0	1	0	0	0	0	0	0	0	0	0	1	0	0	0	0	0	0	0	1	0	0	0	1	0	0	0	0	0	0	0	0	0	0
Aponuphis fauveli	Drinolereis	OENONIDAE	EUNICIDA	POLYCHAETA	ANNELIDA	0	0	3	0	0	0	0	0	0	0	0	0	1	0	0	0	1	1	0	0	0	0	0	0	0	0	0	0	0	0	0	0	0	0	1	1	1	0	0	0	3	0	0	0
Aponuphis bilineata	Aponuphis	ONUPHIDAE	EUNICIDA	POLYCHAETA	ANNELIDA	0	0	0	0	0	0	0	0	0	0	0	0	0	0	0	0	0	0	0	0	0	0	0	0	0	0	0	0	0	0	0	0	0	0	0	0	0	0	0	0	0	0	12	0
Armandia cirrhosa	Aponuphis	ONUPHIDAE	EUNICIDA	POLYCHAETA	ANNELIDA	0	0	0	0	0	0	0	0	0	0	0	0	0	0	0	0	0	0	0	0	0	0	0	0	0	0	0	0	0	0	0	0	0	0	0	0	0	0	0	0	0	0	0	0
Naineris levigata	Armandia	OPHELIIDAE	SCOLECIDA	POLYCHAETA	ANNELIDA	0	0	0	0	0	0	0	0	0	0	0	0	0	0	0	0	0	0	0	0	0	0	0	0	0	0	0	0	0	0	0	0	0	0	0	0	0	0	0	0	0	0	0	0
Phylo foetida	Naineris	ORBINIIDAE	SCOLECIDA	POLYCHAETA	ANNELIDA	0	0	0	0	0	0	0	0	0	0	0	0	0	0	0	0	0	0	0	0	0	0	0	0	0	0	0	0	0	0	0	0	0	0	0	0	0	0	0	0	0	0	0	0
Paralacydonia paradoxa	Scolaricia	ORBINIIDAE	SCOLECIDA	POLYCHAETA	ANNELIDA	0	2	1	1	0	1	1	1	2	3	8	0	1	1	1	3	0	0	0	0	0	0	1	1	0	2	0	2	1	4	1	0	2	2	1	3	0	0	0	1	1	0	2	3
Allia suecica meridionalis	Paralacydonia	PARALACYDONIIDAE	PHYLLODOCIDA	POLYCHAETA	ANNELIDA	0	0	0	0	0	0	0	0	0	0	0	0	0	0	1	0	0	0	0	0	0	0	0	0	0	0	0	0	0	0	0	0	0	0	0	0	0	0	0	0	0	0	0	0
Aricidea cfr caterina	Allia	PARAONIDAE	SCOLECIDA	POLYCHAETA	ANNELIDA	1	1	0	26	3	3	1	0	0	2	13	0	6	3	0	8	2	7	3	7	9	4	0	0	9	4	4	0	0	0	3	0	0	0	0	1	0	0	0	1	0	1	6	3
Aricidea fragilis mediterranea	Aricidea	PARAONIDAE	SCOLECIDA	POLYCHAETA	ANNELIDA	0	0	0	0	0	0	0	0	0	0	0	0	0	0	0	0	0	0	0	0	0	0	0	0	0	0	0	0	0	0	1	0	0	0	0	0	0	0	0	0	0	0	0	0
Aricidea simonae	Aricidea	PARAONIDAE	SCOLECIDA	POLYCHAETA	ANNELIDA	0	0	0	0	0	0	0	0	0	0	0	0	0	0	0	0	0	0	0	0	0	0	0	1	0	0	0	0	0	0	0	0	0	0	0	0	0	0	0	0	0	0	0	0
Levinsenia gracilis	Cirrophorus	PARAONIDAE	SCOLECIDA	POLYCHAETA	ANNELIDA	4	0	9	0	2	19	4	0	4	5	20	4	10	1	1	23	4	1	6	0	2	0	1	0	17	2	0	0	0	1	5	0	0	0	2	2	3	0	0	0	0	0	1	0
Paraonis fulgens	Paraonis	PARAONIDAE	SCOLECIDA	POLYCHAETA	ANNELIDA	0	0	0	0	0	0	0	0	0	0	0	0	0	0	0	0	0	0	0	0	0	0	0	2	0	0	0	0	0	0	0	0	0	0	0	0	0	0	0	0	0	0	0	0
Jasmineira elegans	Jasminerira	SABELLIDAE	SABELLIDA	POLYCHAETA	ANNELIDA	0	0	0	0	0	0	0	0	0	0	0	0	0	0	0	0	0	0	0	0	0	1	0	0	0	0	0	0	0	0	0	0	0	0	0	0	0	0	0	0	0	0	0	0
Ditrupa arietina	Jasminerira	SABELLIDAE	SABELLIDA	POLYCHAETA	ANNELIDA	0	0	0	0	0	0	0	0	0	0	0	0	1	0	0	0	0	0	0	0	0	0	0	0	0	0	0	0	0	0	0	0	0	0	0	0	0	0	0	0	0	0	0	5
Labioleanira yhleni	Ditrupa	SERPULIDAE	SABELLIDA	POLYCHAETA	ANNELIDA	0	0	0	0	0	0	0	0	0	0	0	0	0	1	0	0	0	0	0	0	0	0	1	0	2	0	0	1	0	0	1	0	0	1	0	0	0	0	0	0	0	0	0	0
Syllis garciai	Paraehlersia	SYLLIDAE	PHYLLODOCIDA	POLYCHAETA	ANNELIDA	0	0	0	0	0	0	0	0	0	0	0	0	0	0	0	0	0	0	0	0	0	0	0	0	0	0	0	0	0	0	0	0	0	0	0	0	0	0	0	0	0	0	1	0
Prionospio malmgreni	Prionospio	SPIONIDAE	SPIONIDA	POLYCHAETA	ANNELIDA	0	0	0	0	0	0	0	0	0	0	0	0	0	0	0	1	0	0	0	0	0	0	0	0	0	0	0	0	0	0	1	0	0	0	0	0	0	0	0	0	0	0	0	0
Prionospio cirrifera	Prionospio	SPIONIDAE	SPIONIDA	POLYCHAETA	ANNELIDA	0	0	0	0	0	0	0	0	0	0	0	0	0	0	0	0	0	0	2	0	0	1	4	0	0	3	0	0	0	0	6	0	0	3	4	5	0	0	4	0	0	0	1	0
Prionospio sp.	Prionospio	SPIONIDAE	SPIONIDA	POLYCHAETA	ANNELIDA	0	0	0	0	0	0	0	0	0	0	3	0	0	0	0	1	1	2	2	0	1	1	1	1	0	0	0	0	0	0	2	0	3	2	0	1	1	0	0	0	0	0	0	0
Terebellides stroemi	Terebellides	TRICOBRANCHIIDAE	TEREBELLIDA	POLYCHAETA	ANNELIDA	0	0	0	0	0	0	0	0	0	0	0	0	0	0	0	0	0	0	0	0	0	1	0	0	0	0	0	0	0	0	0	0	0	0	0	0	0	0	0	0	0	0	0	0
Polycladida sp.	Polycladida sp.	POLYCLADIDA SP.	POLYCLADIDA	TURBELLARIA	PLATELMINTHES	0	0	0	0	0	0	0	0	0	0	0	0	0	0	0	0	0	1	0	0	0	0	0	0	0	0	0	0	0	0	0	0	0	0	0	0	0	0	0	0	0	0	0	0
Aspidosiphon sp	Aspidosiphon	ASPIDOSIPHONIDAE	ASPIDOSIPHONIDA	PHASCOLOSOMATIDAEA	SIPUNCULA	0	0	0	0	0	0	0	0	0	0	0	0	0	1	0	0	0	0	0	0	0	0	0	0	0	0	0	0	0	0	1	0	1	0	0	1	0	3	0	0	1	1	0	0
Phascolosoma sp	Phascolosoma	PHASCOLOSOMATIDAE	PHASCOLOSOMATIDA	PHASCOLOSOMATIDAEA	SIPUNCULA	0	0	0	0	0	0	0	0	0	1	0	0	0	0	0	0	0	0	0	0	0	0	0	0	0	0	0	0	0	0	0	0	0	0	0	0	0	0	0	0	0	0	0	0
Golfingia sp	Golfingia	GOLFINGIIDAE	GOLFINGIIDA	SIPUNCULIDEA	SIPUNCULA	0	7	5	3	1	11	7	3	5	2	1	1	9	9	1	6	0	2	0	5	4	11	1	6	3	1	3	0	4	4	1	0	5	4	1	2	3	11	4	1	1	9	0	0
Trachythyone elongata (Duben & Koren, 1846)	Trachythyone	CUCUMARIIDAE	DENDROCHIROTIDA	HOLOTHUROIDEA	ECHINODERMATA	0	0	0	0	0	0	0	0	0	0	0	0	0	0	0	0	0	0	0	0	0	0	0	0	0	0	0	0	0	1	0	0	0	0	0	0	0	0	0	0	0	0	0	0
Cucumaria sp	Cucumaria	CUCUMARIIDAE	DENDROCHIROTIDA	HOLOTHUROIDEA	ECHINODERMATA	0	0	0	0	0	0	0	0	0	0	0	0	1	0	0	0	0	0	0	0	1	0	0	0	0	0	0	0	0	0	0	0	0	0	0	0	0	0	0	0	0	0	0	0
Phyllophorus sp	Phyllophorus	PHYLLOPHORIDAE	DENDROCHIROTIDA	HOLOTHUROIDEA	ECHINODERMATA	0	0	0	0	0	0	1	0	0	0	0	0	1	1	0	0	0	0	0	0	0	0	0	0	0	0	0	0	0	1	0	0	0	0	0	0	0	0	0	0	0	0	0	1
Labidoplax digitata (Montagu, 1815)	Labidoplax	SYNAPTIDAE	APODIDA	HOLOTHUROIDEA	ECHINODERMATA	0	0	0	0	0	0	0	0	0	0	0	0	0	0	0	0	0	0	1	0	0	0	0	0	0	0	0	0	0	0	0	0	0	0	0	0	0	0	0	0	0	0	0	0
Leptosynapta inhaerens (O.F. Muller, 1776)	Leptosynapta	SYNAPTIDAE	APODIDA	HOLOTHUROIDEA	ECHINODERMATA	0	0	0	0	0	0	0	0	0	0	0	0	0	0	0	1	0	0	0	0	0	0	0	0	0	0	0	0	0	0	0	0	0	0	0	0	0	0	0	0	0	0	0	0
Spatangus purpureus (O.F. Muller, 1776)	Spatangus	SPATANGIDAE	SPATANGOIDA	ECHINOIDEA	ECHINODERMATA	0	0	0	0	0	0	0	0	0	0	0	0	0	0	0	0	0	0	0	0	0	0	0	0	0	0	0	0	0	0	0	0	0	0	0	0	0	0	0	1	0	0	0	0
Astropecten irregularis (Pennant, 1777)	Astropecten	ASTROPECTINIDAE	PAXILLOSIDA	ASTEROIDEA	ECHINODERMATA	0	0	0	0	0	0	0	0	0	0	0	0	0	0	0	0	0	0	0	0	0	0	0	0	0	0	0	0	0	0	0	0	0	0	0	0	0	1	0	0	0	0	0	0
Ophiura albida (de Lamarck, 1801)	Ophiura	OPHIURIDAE	OPHIURIDA	OPHIUROIDEA	ECHINODERMATA	0	0	0	0	0	0	0	1	0	0	0	0	0	0	0	0	0	0	0	0	0	0	0	0	0	0	0	0	0	0	0	0	0	0	0	1	0	0	0	1	0	1	1	2
Amphiura chiajei (Forbes, 1843)	Amphiura	AMPHIURIDAE	OPHIURIDA	OPHIUROIDEA	ECHINODERMATA	0	0	0	0	0	0	0	0	0	0	0	0	0	0	0	0	0	0	0	0	0	0	0	0	0	0	0	0	0	0	0	0	0	0	0	0	0	0	0	0	0	0	1	0
[truncated: 1 more columns]
