# Supplementary material for: Best Practicable Aggregation of Species: a step forward for species surrogacy in environmental assessment and monitoring
Source: Ecol Evol. 2013 Sep 11;3(11):3780–93. doi: 10.1002/ece3.715 (PMC3810874; doi:10.1002/ece3.715)
Supplement: Supplementary file 2 [file ece30003-3780-SD2.csv]

FactorA	FactorB	FactorC
3	1	0
3	1	0
3	1	0
3	2	0
3	2	0
3	2	0
3	3	0
3	3	0
3	3	0
3	4	0
3	4	0
3	4	0
3	5	0
3	5	0
3	5	0
2	1	0
2	1	0
2	1	0
2	2	0
2	2	0
2	2	0
2	3	0
2	3	0
2	3	0
2	4	0
2	4	0
2	4	0
2	5	0
2	5	0
2	5	0
1	1	0
1	1	0
1	1	0
1	2	0
1	2	0
1	2	0
1	3	0
1	3	0
1	3	0
1	4	0
1	4	0
1	4	0
1	5	0
1	5	0
1	5	0
